# Supplementary material for: GenDiS3 database: census on the prevalence of protein domain superfamilies of known structure in the entire sequence database
Source: Database (Oxford). 2025 May 9;2025:baaf035. doi: 10.1093/database/baaf035 (PMC12063530; doi:10.1093/database/baaf035)
Supplement: baaf035_Supp [file baaf035_supp.zip]

Archive with 5 entries (5 files):
- suppl_data/fig_s1.jpg
- suppl_data/fig_s2.jpg
- suppl_data/fig_s3.jpg
- suppl_data/fig_s4.jpg
- suppl_data/Supplementary Data.docx
